# Supplementary material for: Evaluating Adverse Drug Reactions, Their Reporting Rates and Their Impact on Attitudes Toward Pharmacotherapy Among Female Patients with Schizophrenia: Insights and Implications from a Cross-Sectional Study
Source: Healthcare (Basel). 2024 Dec 23;12(24):2595. doi: 10.3390/healthcare12242595 (PMC11727682; doi:10.3390/healthcare12242595)
Supplement: Supplementary file 1 [file healthcare-12-02595-s001.zip]

Archive with 2 entries (2 files):
- Supplementary File S1 Pseudocode.pdf
- Supplementary File S2 Regression - additional data.pdf
